# Supplementary material for: Anti-Electrostatic Pi-Hole Bonding: How Covalency Conquers Coulombics
Source: Molecules. 2022 Jan 7;27(2):377. doi: 10.3390/molecules27020377 (PMC8780338; doi:10.3390/molecules27020377)
Supplement: Supplementary file 1 [file molecules-27-00377-s001.zip]

Archive with 1 entries (1 files):
- molecules-1528857-supplementary.pdf
